# Supplementary material for: Molecular and culture-based assessment of the microbiome in a zebrafish (Danio rerio) housing system during set-up and equilibration
Source: Anim Microbiome. 2021 Aug 5;3:55. doi: 10.1186/s42523-021-00116-1 (PMC8340428; doi:10.1186/s42523-021-00116-1)
Supplement: Supplementary file 3 — Additional file 3. Core taxa found at a minimum of 0.01% mean relative abundance in 50% of all samples during the Early (TP1 to TP4), Mid (TP5 to TP8), or Late (TP9 to TP12) time-points. [file 42523_2021_116_MOESM3_ESM.xlsx]

## Sheet: Sheet1
	Table 1. Core taxa found at a minimum of 0.1% relative abundance in at least 50% of all samples (indicated by X) during the Early (TP1 to TP4), Mid (TP5 to TP8), or Late (TP9 to TP12) time-points
	Phylum	Family	Genus (± species)	ASV_ID	Early	Mid	Late
	Acidobacteria	Blastocatellaceae	unresolved	ASV009		X	X
	Actinobacteria	Corynebacteriaceae	Corynebacterium	ASV081	X	X	X
	Actinobacteria	Corynebacteriaceae	Lawsonella	ASV142	X	X	X
	Actinobacteria	Micrococcaceae	Micrococcus	ASV088	X	X	X
	Actinobacteria	Propionibacteriaceae	Cutibacterium	ASV023	X	X	X
	Bacteroidetes	Chitinophagaceae	Ferruginibacter	ASV004	X	X	X
	Bacteroidetes	Muribaculaceae	unresolved	ASV161		X
	Bacteroidetes	order Chitinophagales	unresolved	ASV032	X	X
	Bacteroidetes	Saprospiraceae	unresolved	ASV025	X	X
	Bacteroidetes	Spirosomaceae	Emticicia	ASV065	X	X
	Chloroflexi	Herpetosiphonaceae	Herpetosiphon	ASV077	X	X
	Firmicutes	Carnobacteriaceae	Alloiococcus	ASV046		X	X
	Firmicutes	Clostridiales family XI	Ezakiella	ASV100		X	X
	Firmicutes	Clostridiales family XI	Finegoldia	ASV057	X	X	X
	Firmicutes	Clostridiales family XI	Peptoniphilus	ASV078		X	X
	Firmicutes	Lactobacillaceae	Lactobacillus	ASV093		X	X
	Firmicutes	Staphylococcaceae	Staphylococcus	ASV028	X	X	X
	Firmicutes	Streptococcaceae	Streptococcus	ASV041	X	X	X
	Firmicutes	Streptococcaceae	Streptococcus salivarius	ASV095		X
	Fusobacteria	Fusobacteriaceae	Cetobacterium	ASV017	X	X	X
	Planctomycetes	Pirellulaceae	Pirellula	ASV027	X
	Proteobacteria (γ)	Aeromonadaceae	Aeromonas	ASV015	X	X	X
	Proteobacteria (β)	Burkholderiaceae	Hydrogenophaga	ASV061	X	X
	Proteobacteria (β)	Burkholderiaceae	Limnobacter	ASV047	X	X
	Proteobacteria (β)	Burkholderiaceae	unresolved	ASV011	X	X
	Proteobacteria (γ)	order Ga0077536	unresolved	ASV026		X	X
	Proteobacteria (γ)	Pseudomonadaceae	Pseudomonas	ASV010	X	X
	Proteobacteria (α)	Reyranellaceae	Reyranella	ASV129		X	X
	Proteobacteria (γ)	Shewanellaceae	Shewanella	ASV087	X
	Proteobacteria (α)	Sphingomonadaceae	Blastomonas	ASV029	X
	Proteobacteria (α)	Sphingomonadaceae	Novosphingobium	ASV007	X
	Proteobacteria (α)	Sphingomonadaceae	Sphingopyxis	ASV003	X	X
	Proteobacteria (α)	Sphingomonadaceae	Sphingopyxis	ASV005		X	X
	Proteobacteria (α)	Sphingomonadaceae	unresolved	ASV001	X	X	X
	Proteobacteria (α)	Sphingomonadaceae	unresolved	ASV067	X
	Proteobacteria (γ)	Vibrionaceae	Vibrio	ASV058	X
