# Supplementary material for: Molecular and culture-based assessment of the microbiome in a zebrafish (Danio rerio) housing system during set-up and equilibration
Source: Anim Microbiome. 2021 Aug 5;3:55. doi: 10.1186/s42523-021-00116-1 (PMC8340428; doi:10.1186/s42523-021-00116-1)
Supplement: Supplementary file 4 — Additional file 4. Taxonomic identity of 33 different culture isolates listed by time-point at which isolates were cultured (columns TP1-TP3, TP5-TP12), and the sample site (numbers: 1 = post-UV, 2 = tanks, 3 = pre-particulate, 4 = post-particulate, 5 = FBB, 6 = post-carbon). Column labeled ASV_ID and Taxonomic annotation indicate putative matches in the sequencing data, following post hoc BLAST analysis. [file 42523_2021_116_MOESM4_ESM.xlsx]

## Sheet: Sheet1
	MALDI-TOF annotation			16S rRNA sequencing			Time-point
	Phylum	Family	Genus (± species)	ASV_ID	Taxonomic annotation	% identity	TP1	TP2	TP3	TP5	TP6	TP7	TP8	TP9	TP10	TP11	TP12	Total
	Actinobacteria	Micrococcaceae	Micrococcus luteus	ASV0088	Micrococcus sp.	1			1									1		1 = post-UV filter
	Actinobacteria	Mycobacteriaceae	Mycobacterium chelonae	ASV0089	Mycobacterium sp.	1			6									1		2 = tank water
	Actinobacteria	Mycobacteriaceae	Mycobacterium sp.	ASV0089	Mycobacterium sp.	1											1	1		3 = pre-particulate filter
	Actinobacteria	Nocardiaceae	Nocardia asteroides	ASV0019	Nocardia sp.	1							4	2,4	5	4	5	6		4 = post-particulate filter
	Actinobacteria	Tsukamurellaceae	Tsukamurella sp.	no matching sequence				5				2						2		5 = FBB
	Firmicutes	Bacillaceae	Bacillus sp.	ASV0833	Bacillus sp.	1										2	2	2		6 = post-Carbon filter
	Firmicutes	Bacillaceae	Exiguobacterium sp.	ASV0406	Exiguobacterium sp.	1		2										1
	Firmicutes	Lactobacillaceae	Lactobacillus sp.	ASV0093	Lactobacillus sp.	1				1								1
	Firmicutes	Staphylococcaceae	Staphylococcus warneri	ASV0028	Staphylococcus sp.	1	2											1
	Proteobacteria (α)	Caulobacteraceae	Brevundimonas vesicularis	ASV0331	Brevundimonas sp.	1							2,4	4	2,4	2,4		7
	Proteobacteria (α)	Sphingomonadaceae	Blastomonas ursincola	ASV0029	Blastomonas sp.	1					2	1						2
	Proteobacteria (α)	Sphingomonadaceae	Novosphingobium subterraneum	ASV0007	Novophingobium sp.	1		3,5	6									3
	Proteobacteria (α)	Sphingomonadaceae	Sphingobium yanoikuyae	ASV0042	Sphingobium sp.	1		6										1
	Proteobacteria (α)	Sphingomonadaceae	Sphingomonas sp.	ASV0127	Sphingomonas sp.	1				2								1
	Proteobacteria (α)	Sphingomonadaceae	Sphingopyxis sp.	ASV0003	Sphingopyxis sp.	1		4,5										2
	Proteobacteria (β)	Burkholderiaceae	Acidovorax facilis	ASV3570	Burkholderiaceae	0.996	1,2	1,3-6	1		6	1,3-6	1,3,5,6	1,3,5,6	1,4,6	1,6	6	28
	Proteobacteria (β)	Burkholderiaceae	Acidovorax temperans	ASV0014	Burkholderiaceae	1	2,4-6	3									1	6
	Proteobacteria (β)	Burkholderiaceae	Hydrogenoflava sp.	ASV0002	Hydrogenophaga sp.	1							2-4,6	3,5,6	5,6	1,5,6	2,6	14
	Proteobacteria (β)	Burkholderiaceae	Limnobacter thiooxidans	ASV0047	Limnobacter sp.	0.996	2,3	2	6		1-6	2-6	1-3,5	1-3,5	1,2,4	1-4,6	2-6	36
	Proteobacteria (γ)	Aeromonadaceae	Aeromonas veronii	ASV0015	Aeromonas sp.	1		2-6	2-6		5	2	2,5	4	3	4	2,3,5,6	21
	Proteobacteria (γ)	Enterobacteriaceae	Citrobacter freundii	ASV0512	Citrobacter sp.	1				3								1
	Proteobacteria (γ)	Moraxellaceae	Acinetobacter modestus	ASV0304	Acinetobacter sp.	1	6	5,6										3
	Proteobacteria (γ)	Moraxellaceae	Acinetobacter sp.	ASV0145	Acinetobacter sp.	1			3						3			2
	Proteobacteria (γ)	order Enterobacterales	Plesiomonas shigelloides	ASV0066	Plesiomonas sp.	1			6							5		2
	Proteobacteria (γ)	Pseudomonadaceae	Pseudomonas alcaligenes	ASV0571	Pseudomonas alcaligenes	1		1,6							5			3
	Proteobacteria (γ)	Pseudomonadaceae	Pseudomonas alcaliphila	ASV0010	Pseudomonas sp.	1	1-6	1-6	1-6	1-6	1,2,4	1,3,4,6		1,2,4,5	1-4	1,2	2-5	45
	Proteobacteria (γ)	Pseudomonadaceae	Pseudomonas composti	ASV4102	Pseudomonas sp.	0.996	1,5							3			4	4
	Proteobacteria (γ)	Pseudomonadaceae	Pseudomonas oleovorans	ASV2680	Pseudomonas sp.	0.996					5					5		2
	Proteobacteria (γ)	Pseudomonadaceae	Pseudomonas stutzeri	ASV0236	Pseudomonas stutzeri	1	4,5	3	2-4			2			2	2		9
	Proteobacteria (γ)	Pseudomonadaceae	Pseudoxanthomonas sp.	ASV0190	Pseudoxanthomonas mexicana	1		4										1
	Proteobacteria (γ)	Shewanellaceae	Shewanella putrefaciens	ASV0087	Shewanella sp.	1		6		1,3-5	3,4							7
	Proteobacteria (γ)	Vibrionaceae	Vibrio sp.	ASV0058	Vibrio sp.	1		3,6	3,6	3,6	3,6							8
	Proteobacteria (γ)	Xanthomonadaceae	Stenotrophomonas sp.	ASV1601	Stenotrophomonas sp.	1							6	6	6	6	6	5
							20	34	23	15	17	18	18	21	20	21	22	229
